# Supplementary material for: Network Pharmacology and Molecular Docking Reveal Anti-Asthmatic Potential of Zephyranthes rosea Lindl. in an Ovalbumin-Induced Asthma Model
Source: Pharmaceuticals (Basel). 2024 Nov 20;17(11):1558. doi: 10.3390/ph17111558 (PMC11597469; doi:10.3390/ph17111558)
Supplement: Supplementary file 1 [file pharmaceuticals-17-01558-s001.zip]

Archive with 1 entries (1 files):
- pharmaceuticals-3222634-supplementary.pdf
